# Supplementary material for: Effect of Biogenic Amine-Degrading Lactobacillus on the Biogenic Amines and Quality in Fermented Lamb Jerky
Source: Foods. 2022 Jul 12;11(14):2057. doi: 10.3390/foods11142057 (PMC9322946; doi:10.3390/foods11142057)
Supplement: Supplementary file 1 [file foods-11-02057-s001.zip]

Archive with 1 entries (1 files):
- foods-1772390-supplementary.pdf
